# Supplementary material for: Enhancing Testing Laboratory Engagement in Plant DNA Barcoding through a Routine Workflow—A Case Study on Chinese Materia Medica (CMM)
Source: Plants (Basel). 2022 May 16;11(10):1317. doi: 10.3390/plants11101317 (PMC9146924; doi:10.3390/plants11101317)
Supplement: Supplementary file 1 [file plants-11-01317-s001.zip]

Archive with 1 entries (1 files):
- plants-1572290-supplementary.pdf
